# Supplementary material for: Beyond Static Tethering at Membrane Contact Sites: Structural Dynamics and Functional Implications of VAP Proteins
Source: Molecules. 2025 Mar 8;30(6):1220. doi: 10.3390/molecules30061220 (PMC11944328; doi:10.3390/molecules30061220)
Supplement: Supplementary file 1 [file molecules-30-01220-s001.zip]

Archive with 1 entries (1 files):
- molecules-3431503-supplementary.pdf
